# Supplementary material for: Aquatic plants and ecotoxicological assessment in freshwater ecosystems: a review
Source: Environ Sci Pollut Res Int. 2020 Nov 26;28(5):4975–88. doi: 10.1007/s11356-020-11496-3 (PMC7838074; doi:10.1007/s11356-020-11496-3)
Supplement: Supplementary file 1 — (XLSX 18.2 kb) [file 11356_2020_11496_MOESM1_ESM.xlsx]

## Sheet: Table 3_Heavy metal
Plant species		Heavy metal		References
microalgae
Pseudokirchneriella subcapitata		Arsenic, Cadmium, Chromium, Lead, Nickel, Selenium, Titanium, Zinc		Vocke et al. 1980; Duddridge et al. 1980; Ibrahim et al. 1990; Dorn et al. 1993; Mayer et al. 1998; Chao et al. 2000; Kamaya et al. 2004; Deleebeeck et al. 2009; Hartmann et al. 2010; Beauvais-Fulck et al. 2019.
Chlamydomonas reinhardtii		Aluminium, Cadmium, Copper, Lead, Selenium		Schulze et al. 1978; Lawrence et al. 1989; Riedel et al. 1991; Besser et al. 1993; Joseph et al. 1995; Geoffroy et al. 2007; Yang et al. 2012; Jamers et al. 2013; Cheloni et al. 2014; Li et al. 2018.
Chlorella vulgaris		Aluminium, Cadmium, Copper, Selenium, Silver		Hutchinson 1973; Ferard et al. 1983; Dobbs et al. 1996; Carr et al. 1998; Sofyan 2004; Pastierova et al. 2009; Simmons et al. 2011; Ma et al. 2011; Sayin 2013; Decou et al. 2018.
Scenedesmus quadricauda		Aluminium, Arsenic, Cadmium, Copper, Mercury, Selenium, Silver, Zinc		Burnison et al. 1975; Bringmann et al. 1980; Peterson et al. 1984; Fargasova 1994; Awasthi et al. 2005; Le Jeune et al. 2006; Kovacik et al. 2010; Ma et al. 2011; Kramarova et al. 2012; Beauvais-Fulck et al. 2019.
Chlorella pyrenoidosa		Aluminium, Copper, Lead, Nickel, Silver		Fitzgerald 1967; Helliwell et al. 1983; Wong et al. 1990; Poskuta et al. 1996; Ma et al. 2002; Lin et al. 2007; Paixao et al. 2008; Xia et al. 2009; Ma et al. 2011; Pan et al. 2013.
macroalgae
Cladophora glomerata		Cadmium, Chromium, Cobalt, Copper, Lead, Nickel, Zinc		Whitton 1970; Weber et al. 1981; Weber et al. 1982; Anderson et al. 1984; McHardy 1990; Ludyanskiy et al. 1990; Vymazal 1990; Vymazal 1995.
Oedogonium cardiacum		Copper, Lead, Selenium		Whitton 1970; Lu et al. 1975; Nassos et al. 1980; Francke et al. 1980; Weber et al. 1981; Foster 1982.
Spirogyra sp.		Copper, Lead, Manganese, Mercury, Zinc		Skvortsov 1952; Whitton 1970; Jennett et al. 1982; Saygideger 1998.
Chara sp.		Copper		Guha 1991.
Zygnema sp.		Mercury, Selenium		Jennett et al. 1982; Germ et al. 2009.
bryophytes
Fontinalis antipyretica		Arsenic, Copper, Lead, Zinc		Weise et al. 1985; Everard et al. 1985; Lopez et al. 1994; Lithner et al. 1995; Vazquez et al. 1999; Martins et al. 2002; Rau et al. 2007; Dazy et al. 2009; Diaz et al. 2012; Diaz et al. 2013.
Platyhypnidium riparoides		Cadmium, Cobalt, Copper, Mercury, Zinc		Wehr et al. 1987; Mersch et al. 1993; Claveri et al. 1994; Claveri et al. 1995; Beaugelin-Seiller et al. 1995; Gagnon et al. 1998; Cesa et al. 2009.
Vesicularia dubyana		Cadmium, Copper, Lead, Manganese, Mercury, Nickel, Zinc		Gavrilenko et al. 1989; Zolotukhina et al. 1990; Zolotukhina et al. 1992.
Scapania undulata		Copper, Mercury, Zinc		Samecka-Cymerman et al. 1995; Vazquez et al. 1999.
pteridophytes
Azolla pinnata		Cadmium, Chromium, Cobalt, Copper, Zinc		Sarkar et al. 1987; Sarkar et al. 1986; Jain et al. 1989; Jain et al. 1990; Gaur et al. 1994; Mallick et al. 1996; Upadhyay et al. 2005.
Salvinia molesta		Cadmium, Copper, Lead, Mercury, Zinc		Mhatre et al. 1985; Gupta et al. 1992; Srivastav et al. 1994; Singh et al. 1996.
Azolla caroliniana		Arsenic, Chromium, Iron, Selenium, Zinc		Mukhopadhyay et al. 1982; Mukhopadhyay 1983; Ornes et al. 1991; Wilson et al. 1997; Rofkar et al. 2014.
Salvinia natans		Arsenic, Cadmium, Chromium, Silver		Hutchinson et al. 1975; Sen et al. 1994; Rahman et al. 2008.
flowering plant
Lemna minor		Arsenic, Cadmium, Chromium, Copper, Cobalt, Lead, Zinc		Smith et al. 1989; Jenner et al. 1993; Buckley 1994; Allinson et al. 2000; Razinger et al. 2007; Paixao et al. 2008; Olah et al. 2010; Kalcicova et al. 2018; Dumont et al. 2019; Hu et al. 2019.
Lemna gibba		Arsenic, Cadmium, Chromium, Copper, Lead, Silver, Uranium		Watanabe et al. 1977; Davis 1981; Forsythe et al. 1996; Miranda et al. 1996; Boniard et al. 1999; Sobrero et al. 2004; Mkandawire et al. 2005; Hu et al. 2010; Olàh et al. 2010; Park et al. 2013.
Myriophyllum spicatum		Aluminium, Cadmium, Copper, Lead, Mercury, Selenium, Zinc		Dolar et al. 1971; Stanley 1974; Janauer 1985; Peverly 1988; Sajwan et al. 1996; Wang et al. 1996; Mechora et al. 2011; Mechora et al. 2012; Mechora et al. 2013; Dumont et al. 2019.
Hydrilla verticillata		Arsenic, Cadmium, Copper, Iron, Lead, Nickel		Jana et al. 1981; Lee et al. 1984; Anderson et al. 1987; Gupta et al. 1995; Sinha et al. 1997; Rai et al. 1998; Langeland et al. 2002; Srivastava et al. 2006; Srivastava et al. 2010; Xue et al. 2010.
Myriophyllum sibiricum		Zinc		Roshon et al. 1998; Roshon 1997.
