# Supplementary material for: Aquatic plants and ecotoxicological assessment in freshwater ecosystems: a review
Source: Environ Sci Pollut Res Int. 2020 Nov 26;28(5):4975–88. doi: 10.1007/s11356-020-11496-3 (PMC7838074; doi:10.1007/s11356-020-11496-3)
Supplement: Supplementary file 2 — (XLSX 11.2 kb) [file 11356_2020_11496_MOESM2_ESM.xlsx]

## Sheet: Table 4_Pharmaceutical products
Plant species		Pharmaceutical & Personal care products		References
microalgae
Pseudokirchneriella subcapitata		Antibiotics, Ciprofloxacin, Endocrine disruptors, Erythromycin, Fluconazol, Sulfamethoxazole		Bentley et al. 1978; Mailhot 1987; Burton et al. 1993; Peterson et al. 1994; Robinson et al. 2005; Yang et al. 2008; De Andres et al. 2009; Liu et al. 2011; Gonzalez-Pleiter et al. 2013; Chen et al. 2014.
Chlamydomonas reinhardtii		Endocrine disruptors		Ladouceur 1992; Schafer et al. 1993; Schafer et al. 1994; Perron et al. 2011.
Chlorella vulgaris		Amoxycillin, Carbamazepine, Ciprofloxacin, Erythromycin, Fluoxetine, Fluvoxamine, Gemfibrozil, Ibuprofen, Naproxen, Penicillin, Sertraline, Streptomycin, Sulfonamides, Tetracycline		Lin 1987; Nikolenko et al. 1993; Jos et al. 2003; Eguchi et al. 2004; Baran et al. 2006; Johnson et al. 2007; Zurita et al. 2007; El-Bassat et al. 2011; Geiger et al. 2016.
Scenedesmus quadricauda		Fluoxetine, Fluvoxamine, Sertraline		Johnson et al. 2007.
Chlorella pyrenoidosa		Carbamazepine, Erythromycin		Tomisek et al. 1957; Huang et al. 1967; Huang et al. 1968; Zhang et al. 2012.
flowering plants
Lemna minor		Antibiotics, Erythromycin, Ibuprofen, Tetracycline		Nickell et al. 1954; Peterson et al. 1994; Pomati et al. 2004; Fent et al. 2006; Kaza et al. 2007; Berninger et al. 2011; Quinn et al. 2011; Godoy et al. 2018; Alkimin et al. 2019; Grenni et al. 2019.
Lemna gibba		Atorvastatin, Acetaminophen, Caffeine, Carbamazepine, Diphenhydramine, Levofloxacin, Sertraline, Sulfamethoxazole, Trimethoprim		Brain et al. 2004; Fent et al. 2006; Brain et al. 2008; Berninger et al. 2011; Alkimin et al. 2019; Grenni et al. 2019.
Hydrilla verticillata		Hexachlorocyclohexane		Hinman 1989.
Myriophyllum sibiricum		Acetaminophen, Atorvastatin, Caffeine, Carbamazepine, Levofloxacin, Sertraline, Sulfamethoxazole, Trimethoprim		Brain et al. 2004; Fent et al. 2006.
