# Supplementary material for: Aquatic plants and ecotoxicological assessment in freshwater ecosystems: a review
Source: Environ Sci Pollut Res Int. 2020 Nov 26;28(5):4975–88. doi: 10.1007/s11356-020-11496-3 (PMC7838074; doi:10.1007/s11356-020-11496-3)
Supplement: Supplementary file 3 — (XLSX 12.2 kb) [file 11356_2020_11496_MOESM3_ESM.xlsx]

## Sheet: Table 5_Hydrocarbons
Plant species		Hydrocarbons		References
microalgae
Pseudokirchneriella subcapitata		Anthracene, Benzo[a]pyrene, o-Phthalic Esters, Phenanthrene, Phtalate Esters, Polybrominated Diphenyl Ethers		Giddings 1979; Richter 1982; Gaur. 1988; Gala et al. 1992; Adams et al. 1995; Jonsson et al 2003; Masekoameng 2006; Pagnout et al. 2006; Baun et al. 2008; Kusk et al. 2018.
Chlorella vulgaris		Dibutyl Phthalate, Naphthalene, N-Ethyl-N-nitrosourea, Phenanthrene, Polychlorinated Biphenyls, Pyrene		Necas 1970; Kauss et al. 1973; Kauss et al. 1975; Hutchinson et al. 1980 Mahanty et al. 1983; Chi et al. 2006; Lei et al. 2006.
Chlamydomonas reinhardtii		1,2-Benzenedicarboxylic acid, Benzo[a]pyrene, 1,2-Diethyl ester, Nitrosoguanidine, N-Methyl-N-nitrosourea, Polychlorinated Biphenyls		Loppes 1970; Morgan 1972; Plusquellec et al. 1972; Miadokova et al. 1975; Lee et al. 1976; Schoeny et al. 1988; Brack et al. 1994; Bruner et al. 1994; Podstavkova et al. 1997.
Chlorella pyrenoidosa		Aroclor 1268, Arochlor Fractions, 1,2-Benzenedicarboxylic acid, 1,2-Bis(2-ethylhexyl)ester, Naphthalene, Phthalate Ester, Polychlorinated Biphenyl		Cole et al. 1974; Hawes et al. 1976a; Hawes et al. 1976b; Adema et al. 1981; Struble et al. 1985; Yan et al. 1995.
Scenedesmus quadricauda		1,2-Benzenedicarboxylic acid, Benzo[a]pyrene, 1,1-Biphenyl Chloro derivs, Chlorinated Hydrocarbons (PCB 1254), 1,2-Diethyl ester, N-Ethyl-N-nitrosourea, N-Methyl-N'-nitro-N-nitrosoguanidine, Phthalic acid Diallylester, Polychlorinated Biphenyls, Pyrene		Necas 1972; Luard 1973; Necas 1975; Bringmann et al. 1978; Bringmann et al. 1979; Bringmann et al. 1980; Mahanty et al. 1983; Abarzua et al. 1984; Skoglund et al. 1996; Lei et al. 2006.
macroalgae
Oedogonium cardiacum		Benzo[a]pyrene, Di-N-Octyl Phthalate (DOP), Nitrosoatrazine, Tri- Tetra- and Pentachlorobiphenyl		Sanborn 1974; Metcalf et al. 1975; Sanborn et al. 1975; Kearney et al. 1977; Lu et al. 1977.
Chara sp.		9H-Fluorene		Boyle et al. 1984; Finger et al. 1985.
bryophytes
Fontinalis antipyretica		Polycyclicaromatic hydrocarbons		Roy et al. 1996.
flowering plants
Lemna minor		Acenaphthene, Dibutyl Phthalate, Fluoranthene, 9H-Fluorene, 2,2',4,4',5,5'-Hexachloro-1,1'-biphenyl, Phenanthrene		Lockhart et al. 1983; Brooke et al. 1986; Call et al. 1986; Brooke 1993; Spehar et al. 1999; Becker et al. 2002; Huang et al. 2006.
Myriophyllum spicatum		Chlorinated Aromatic Hydrocarbons		Gobas et al. 1991.
Hydrilla verticillata		Anthracene		Byl et al. 1994.
Lemna gibba		Anthracene, Benz[a]anthracene, 1,2-Benzenedicarboxylic acid, Benzo[a]pyrene, 1,2-Bis(2-ethylhexyl)ester, Phenanthrene, Naphtalene		Bhalla et al. 1974; Davis 1981; Huang et al. 1991; Huang et al. 1993; Ren et al. 1994; Huang et al. 1995; Duxbury et al. 1997; Gensemer et al. 1998; Mallakin et al. 1999; Mallakin et al. 2002.
