# Supplementary material for: Aquatic plants and ecotoxicological assessment in freshwater ecosystems: a review
Source: Environ Sci Pollut Res Int. 2020 Nov 26;28(5):4975–88. doi: 10.1007/s11356-020-11496-3 (PMC7838074; doi:10.1007/s11356-020-11496-3)
Supplement: Supplementary file 4 — (XLSX 12.2 kb) [file 11356_2020_11496_MOESM4_ESM.xlsx]

## Sheet: Table 6_Pesticides
Plant species		Pesticides		References
microalgae
Pseudokirchneriella subcapitata		Fungicide (benalaxyl, chlorothalonil, cymoxanil, fosetyl-aluminum, hexaconazole, metalaxyl, propiconazol); Herbicide (atrazine, cyanazine, flumetralin, hexazinone, metribuzin, simazine); Insecticide (DDT, isoprocarb, propargite)		Lee et al. 1976; U.S EPA 1992; Peterson et al. 1994; Abdel-Hamid 1996; Halling-Sorensen et al. 2000; Ma et al. 2008; Ochoa-Acuna et al. 2009; Ma et al. 2011; Chen et al. 2014; Kusk et al. 2018.
Chlorella vulgaris		Fungicide (benalaxyl, chlorothalonil, cymoxanil, hexaconazole, fosetyl-aluminum, metalaxyl, propiconazol); Herbicide (flumetralin); Insecticide (BHC, DDT, isoprocarb, propargite)		Subba-Rao et al. 1980; Kikuchi et al. 1984; Lin Y. 1987; Ma et al. 2008; Ma et al. 2011; Shen et al. 2014; Liu et al. 2018.
Chlamydomonas reinhardtii		Fungicide (propiconazole); Herbicide (atrazine, chlorsulfuron, dichlorprop, MCPA, simazine); Insecticide (DDT, dimethoate)		Morgan 1971; Egloff et al. 1972; Bruner et al. 1994; Kallqvist et al. 1994.
Chlorella pyrenoidosa		Fungicide (benalaxyl, chlorothalonil, cymoxanil, fosetyl-aluminum, hexaconazole, metalaxyl, propiconazol); Herbicide (flumetralin); Insetticide (isoprocarb, propargite)		Huang et al. 1968; Christie et al. 1969; Christie 1969; Hannan et al. 1972; Bednarz 1981; Chaudhari et al. 1989; Ma et al. 2008; Ma et al. 2011; Liu et al. 2018; Zhai et al. 2019.
Scenedesmus quadricauda		Fungicide (benalaxyl, chlorothalonil, cymoxanil, fosetyl-aluminum, hexaconazole, metalaxyl, propiconazol); Herbicide (atrazine, cyanazine, flumetralin, hexazinone, metribuzin, simazine); Insetticide (isoprocarb, propargite)		Vance et al. 1969; Stadny et al. 1971; Luard 1973; Bednarz 1981; Peterson et al. 1994; Ma et al. 2008; Ma et al. 2011.
macroalgae
Oedogonium cardiacum		Insecticide (DDE)		Metcalf et al. 1975.
Spirogyra sp.		Insecticide (DDT)		Meeks 1968.
Chara sp.		Insecticide (DDT)		Meeks 1968.
bryophytes
Vesicularia dubyana		Fungicide (Propiconazole)		Wu et al. 2005.
pteridophytes
Azolla caroliniana		Fungicide (pyraclostrobin, mixture pyraclostrobin + epoxiconazole); Herbicide (atrazine, bentazon imazamox, clomazone); Insecticide (alpha cypermethrin teflubenzuron)		Della Vecchia et al. 2016.
flowering plants
Lemna minor		Fungicide (pyraclostrobin and mixture pyraclostrobin + epoxiconazole); Herbicide (atrazine, bentazon imazamox, clomazone, cyanazine, hexazinone, metribuzin, simazine); Insecticide (alpha cypermethrin teflubenzuron, DDT)		Eberhardt et al. 1971; Lockhart et al. 1983; Peterson et al. 1994; Della Vecchia et al. 2016; Zhai et al. 2019.
Myriophyllum spicatum		Fungicide (azoxystrobin); Herbicide (flurprimidol, paclobutrazol, uniconazol)		Lembi et al. 1990; Netherland et al.1992; Zafar et al. 2012.
Hydrilla verticillata		Herbicide (flurprimidol, paclobutrazol, uniconazol)		Lembi et al. 1990; Lembi et al. 1992; Netherland et al.1992.
Lemna gibba		Biocide (chlorothalonil, dichlofluanid, DCOIT, Irgarol 1051, TCMS pyridine, zinc pyrithione, Zineb); Herbicide (Diuron)		U.S EPA 1992.
