# Supplementary material for: Aquatic plants and ecotoxicological assessment in freshwater ecosystems: a review
Source: Environ Sci Pollut Res Int. 2020 Nov 26;28(5):4975–88. doi: 10.1007/s11356-020-11496-3 (PMC7838074; doi:10.1007/s11356-020-11496-3)
Supplement: Supplementary file 5 — (XLSX 11.1 kb) [file 11356_2020_11496_MOESM5_ESM.xlsx]

## Sheet: Table 7_Surfactants
Plant species		Surfactants		References
microalgae
Pseudokirchneriella subcapitata		Ammonium Perfluorooctanoate (APFO), Fluorotelomer Carboxylic Acids, Perfluorinated, Perfluoroalkyl Phosphonic Acids, Perfluorooctane Sulfonate (PFOS), Perfluorooctanoic Acid, Polyfluorinated, Sodium Trifluoroacetate		U.S. EPA 1992; AFEAS 1997; Drottar et al. 2000; Colombo et al. 2008; Rosal et al. 2010; Mitchell et al. 2011; Ding et al. 2012; Xu et al. 2013; Gonzalenz-Naranjo et al. 2014; Kusk et al. 2018.
Chlorella vulgaris		Fluorotelomer Carboxylic Acids, Perfluorinated Organic Acids, Perfluorooctane Sulfonate (PFOS), Sodium Trifluoroacetate		AFEAS 1997; Boudreau 2002; Boudreau et al. 2003; Mitchell et al. 2011; Xu et al. 2017.
Chlamydomonas reinhardtii		Perfluoroalkyl Phosphonic Acids, Perfluorooctanoic Acid, Sodium Trifluoroacetate		AFEAS 1996; Hu et al. 2014; Sanchez et al. 2015.
Chlorella pyrenoidosa		Perfluorooctanoic Acid		Xu et al. 2013.
Scenedesmus quadricauda		Perfluorooctanoic Acid (PFOA), Perfluorooctane Sulfonate (PFOS)		Yang et al. 2014.
flowering plants
Lemna minor		Sodium Trifluoroacetate		AFEAS 1994.
Myriophyllum spicatum		Fluorotelomer Carboxylic Acid, Perfluorooctanoic Acid (PFOA), Perfluorooctane Sulfonic Acid		Hanson et al. 2004; Hanson et al. 2005a; Hanson et al. 2005b; McGregor 2008.
Lemna gibba		Fluorotelomer Carboxylic Acid, Haloacetic Acids, Perfluorinated Organic Acids, Perfluorooctane Sulfonate (PFOS), Perfluorooctane Sulfonic Acid		Desjardins et al. 2001; Boudreau 2002; Boudreau et al. 2003a; Boudreau et al. 2003b; Hanson et al. 2004; Phillips et al. 2007; McGregor 2008.
Myriophyllum sibiricum		Haloacetic Acids, Perfluorooctane Sulfonic Acid, Perfluorooctanoic Acid (PFOA)		Hanson et al. 2004; Hanson et al. 2005a; Hanson et al. 2005b.
