# Supplementary material for: Aquatic plants and ecotoxicological assessment in freshwater ecosystems: a review
Source: Environ Sci Pollut Res Int. 2020 Nov 26;28(5):4975–88. doi: 10.1007/s11356-020-11496-3 (PMC7838074; doi:10.1007/s11356-020-11496-3)
Supplement: Supplementary file 6 — (XLSX 11.3 kb) [file 11356_2020_11496_MOESM6_ESM.xlsx]

## Sheet: Table 8_Plastics
Plant species		Plastics		References
microalgae
Pseudokirchneriella subcapitata		plastic nanoparticles, polyethylene microplastics, polystyrene nanoparticles		Casado et al. 2013; Nolte et al. 2017; Canniff et al. 2018.
Chlamydomonas reinhardtii		microplastic polymers, nano-sized polystyrene		Lagarde et al. 2016; Chae et al. 2018.
Chlorella vulgaris		microplastics, plastic particles		Sjollema et al. 2016; Luo et al. 2019.
Scenedesmus obliquus		microplastics, nanoplastic		Besseling et al. 2014; Piao et al. 2019.
Scendesmus subspicatus		polyethylene nanoplastics		Baudrimont et al. 2019.
Scendesmus sp.		plastic nanoparticles		Bhattacharya et al. 2010.
Chlorella pyrenoidosa		microplastics, polystyrene microplastics, polystyrene plastics		Mao et al. 2018; Yi et al. 2019; Wu et al. 2019.
Chlorella sp.		plastic nanoparticles		Bhattacharya et al. 2010.
Microcystis aeruginosa		polystyrene		Yokota et al. 2017.
Dolichospermum flos-aquae		polystyrene		Yokota et al. 2017.
flowering plants
Lemna minor		polyethylene microbeads, polyethylene microplastics		Kalcicova et al. 2017; Mateos-Cárdenas et al. 2019.
Spirodela polyrhiza		polystyrene nanoplastics		Dovidat et al. 2019.
Myriophyllum spicatum		microplastics, nanoplastics		van Weert et al. 2019.
Elodea sp.		microplastics, nanoplastics		van Weert et al. 2019.
